# Supplementary material for: Conformal 3D Printing Algorithm for Surfaces and Its In Situ Repair Applications
Source: Micromachines (Basel). 2024 Jul 17;15(7):920. doi: 10.3390/mi15070920 (PMC11279153; doi:10.3390/mi15070920)
Supplement: Supplementary file 1 [file micromachines-15-00920-s001.zip]

Archive with 1 entries (1 files):
- Video of Tibia Repair Printing.mp4
